# Supplementary material for: The Organization of the Golgi Structures during Drosophila Male Meiosis Requires the Citrate Lyase ATPCL
Source: Int J Mol Sci. 2021 May 27;22(11):5745. doi: 10.3390/ijms22115745 (PMC8199154; doi:10.3390/ijms22115745)
Supplement: Supplementary file 1 [file ijms-22-05745-s001.zip]

Archive with 1 entries (1 files):
- ijms-1231641-supplementary.pdf
